# Supplementary material for: A high-resolution morphological and ultrastructural map of anterior sensory cilia and glia in Caenorhabditis elegans
Source: eLife. 2014 Mar 25;3:e01948. doi: 10.7554/eLife.01948 (PMC3965213; doi:10.7554/eLife.01948)
Supplement: Supplementary file 1. — (A) isMTs in amphid neuron cilia. (B) Location of vesicles in sensory cilia. DOI: http://dx.doi.org/10.7554/eLife.01948.037 [file elife01948s001.xlsx]

## Sheet: A
Supplementary File 1A. isMTs in amphid neuron cilia.
Neuron*	Number of isMTs in+:
	Animal 1			Animal 2			Animal 3§
	TZ	MS	DS	TZ	MS	DS	TZ	MS
AWA R	1	1	0	5	5	5	3	-
AWA L	1	1	1	1	1	-¶	-	-
AWB R1	2	2	-	-	-	-	2	2
AWB R2	-	-	-	-	-	-	1	1
AWB L1	2	2	0	-	-	-	2	2
AWB L2	-	-	-	-	-	-	2	2
AWC R	11	11	11	9	9	-	13	13
AWC L	7	7	7	12	12	-	9	9
AFD R	2	2	-	1	1	-	3	-
AFD L	2	-	-	2	2	0	3	-
ASE R	7	7	1	6	6	4	6	6
ASE L	5	5	3	6	6	3	5	5
ADF R1	4	4	0	4	4	0	-	-
ADF R2	5	5	0	4	4	0	4	4
ADF L1	3	3	0	4	4	0	4	4
ADF L2	4	4	0	4	4	0	5	5
ASG R	4	4	0	5	5	0	4	4
ASG L	4	4	0	5	5	0	4	4
ASH R	4	4	0	6	6	0	6	4
ASH L	5	5	0	7	7	1	3	3
ASI R	1	1	0	5	4	0	6	2
ASI L	1	1	0	5	5	1	5	4
ASJ R	2	2	0	4	4	2	6	4
ASJ L	3	3	0	4	4	0	5	4
ASK R	3	3	0	6	4	0	2	2
ASK L	2	2	0	3	2	1	3	3
ADL R1	4	4	0	6	6	0	6	3
ADL R2	2	2	0	6	6	0	-	2
ADL L1	1	1	1	4	4	0	5	-
ADL L2	2	2	0	4	4	0	7	2014-05-03
* L and R refer to the left and right sides of an animal; L1/L2 and R1/R2 refer to the two cilia on the left, or two cilia on the right, respectively, for the particular neuron type.
+ Cilia may contain additional isMTs that we were unable to identify unambiguously.
§ This animal was immobilized using levamisole which resulted in loss of distal ciliary segments (see Materials and Methods).
¶ ‘-’ indicates that we could not unambiguously identify isMTs.

## Sheet: B
Supplementary File 1B. Location of vesicles in sensory cilia.
Neuron*	Animal+	Number of vesicles	Location§	Bilayered membrane¶
AWB R	2	1	TZ-periphery	Yes?
AWB R	3	2+	TZ-periphery	Yes
AFD R	4	1	TZ-periphery	Yes
AFD R	7	3	DS	?
AFD L	5	1	TZ-periphery	?
AFD L	6	1	TZ-periphery	?
ASE R	6	5+	Base	Yes
ASG L	5	1	Base	Yes
ASG L	3	1	Base	?
ASH L	6	3+	Base	?
ASI L	3	3	Base + TZ	Yes
ASJ R	5	1	Base	Yes
ASJ L	5	1	TZ	Yes
ADL R	2	2+	Base	?
ADL R	3	1	TZ	?
ADL R	6	1	Base	Yes
ADL L	2	1	Base	?
IL2V L	1	1	Base	?
IL2V L	6	1	Base	Yes
* L and R refer to the left and right sides of the animal, respectively.
+ The number refers to the individual animal volume that was imaged.
§ Base – vesicles found between flared dMTs at the ciliary base; TZ – vesicles found within the cylinder of nine outer dMTs at the TZ; TZ-periphery – vesicles found between the axoneme at the TZ and the ciliary membrane; DS – distal segment. Vesicles in the PCMC are not included in these data.
¶ ? – unclear
